# Supplementary material for: Enhancing the Storage Longevity of Apples: The Potential of Bacillus subtilis and Streptomyces endus as Preventative Bioagents against Post-Harvest Gray Mold Disease, Caused by Botrytis cinerea
Source: Plants (Basel). 2024 Jul 4;13(13):1844. doi: 10.3390/plants13131844 (PMC11243874; doi:10.3390/plants13131844)
Supplement: Supplementary file 1 [file plants-13-01844-s001.zip]

Archive with 1 entries (1 files):
- plants-3038764-supplementary.pdf
